# Supplementary material for: A Survey of Resources and Nursing Workforce for Clinical Research Delivery in Paediatric Intensive Care Within the UK / Ireland
Source: Front Pediatr. 2022 May 2;10:848378. doi: 10.3389/fped.2022.848378 (PMC9108499; doi:10.3389/fped.2022.848378)
Supplement: Supplementary file 1 [file Table_1.XLSX]

## Sheet: Supplementary table
																																			If a study requires randomisation out of hours, how do you achieve this? Please tick all that apply'						On your current research nurse/ facilitator staffing please indicate whether you could cover research:								If you do not have access to PIC/PCC based research nurses, what resources do you use to support research activity? Please tick all that apply
Site ID	Lead respondent for the survery	Is your unit currently taking part in any research?	No. of non-COVID studies currently open?	FIRST-ABC	BESS	KIDSBRAIN IT	STARSHIP	OCEANIC	PERMIT (observational)	I-KID	INHALE	OXY-PICU	PIES	GENOMICC	Others	From a unit perspective how important is it that patients admitted to your PICU have the opportunity to participate in research?	Do you have staff funded within your workforce establishment to deliver research studies?	Do you have dedicated PIC/PCC unit staff in permanent research roles?	Research admin assistant(s)	Research coordinator/facilitator	Research trials manager	Research practitioner(s)	Research nurse(s)	Research fellow(s)	Reader	Post-Doc	PhD Student	Audit Nurse	What WTE of nurses do you have in research roles?	Band 4	Band 5	Band 6	Band 7	Band 8	No experience / not possible	Research Nurse/ facilitator on call	Principal Investigator / Consultant on call	Registrar /ANPs	Clinical Nursing team	Other (please specify) please list any other staff members	Weekends: standard research cover	Weekends- short term / ad-hoc basis	Outside core office hours: standard	Outside core office hours (8-5pm): short term / ad-hoc basis	on-call: standard	On-call: short term /ad-hoc basis	Do you offer Nurses the opportunity to undertake research nurse secondments/ rotations?	Who line manages your research staff?	Clinical Research Nurses from wider Trust (with PICU experience)
A	Research Lead (Nursing)	Yes	6	X	X		X			X		X	X			Extremely important	Yes	Yes		x			x	x					>2- 4		x	x	x				x	x	x					x			No	Research Nurse Band 7 (PICU)
B	Nurse Manager	No	0													Extremely important	Yes	No		x									<1 WTE						x												No	Nurse Manager (PICU)
C	Research active Dr	Yes	1		X											Not so important	Yes	No					x						<1 WTE			x					x										Yes	Trust research team (external to PICU)
D	Research active Nurse	No	0													Not so important	No	No										x	0																		No	Not applicable
E	Research Nurse	Yes	5	X	X		X	X				X				Extremely important	Unsure	No				x	x						1-2 WTE			x						x		x							No	Trust research team (external to PICU)	x
F	Research Lead (Medical)	Yes	1	X												Extremely important	Yes	Yes	x						x	x	x		0								x	x	x					x			Yes	Clinical research facility (External to PICU)	x
G	Nurse Manager	Yes	6	X	X		X					X	X		X	Extremely important	Yes	No					x						1-2 WTE		x								x		x						Yes	Trust research team (external to PICU)
H	Research active Nurse	Yes	4	X				X				X		X		Extremely important	Yes	Yes					x						1-2 WTE			x					x	x	x			x		x		x	Yes	Nurse Manager (PICU)
I	Nurse Manager	Yes	3	X						X		X				Very important	Yes	Yes					x	x					1-2 WTE			x	x			x		x	x			x		x		x	Yes	Nurse Manager (PICU) and Research Matron (external to PICU)
J	Research active Dr	Yes	4	X								X			X	Extremely important	Yes	No		x			x						0								x	x									Yes	Not applicable
K	Nurse Manager	Yes	10	X			X	X		X	X	X		X	X	Extremely important	Yes	Yes	x	x			x	x					>2- 4			x	x			x								x		x	Yes	Clinical research facility (External to PICU)
L	Research Nurse	Yes	5	X			X						X	X	X	Extremely important	Yes	Yes					x	x					1-2 WTE				x				x	x	x			x		x		x	No	Nurse Manager (PICU)
M	Nurse Manager	Yes	2		X		X									Extremely important	No	No		x									0								x	x									Yes	Trust research team (external to PICU)
N	Research Lead (Nursing)	Yes	10	X	X			X				X		X	X	Somewhat important	No	No											0								x	x	x								No	Trust research team (external to PICU)	x
O	Nurse Manager	Yes	4	X			X	X						X		Extremely important	No	No										x	0			x					x	x									No	Not applicable
P	Research Lead (Nursing)	Yes	6	X				X		X		X	X	X		Extremely important	No	Yes		x									1-2 WTE			x				x	x	x	x							x	Yes	Research Nurse Band 7 (PICU)
Q	Nurse Manager	Yes	4	X	X		X	X								Extremely important	No	No											0									x	x			x		x		x	Yes	Not applicable	x
R	Research Lead (Nursing)	Yes	8	X	X							X		X	X	Extremely important	Yes	Yes					x						<1 WTE			x					x	x	x								No	Trust research team (external to PICU)	x
S	Research Lead (Nursing)	Yes	3											X	X	Extremely important	No	Yes					x						<1 WTE			x					x	x	x								No	Trust research team (external to PICU)	x
T	Research active Nurse	Yes	11	X	X	X	X	X	X	X	X	X	X	X		Extremely important	Yes	Yes		x			x	x					>4		x	x	x	x		x	x	x	x		x			x		x	Yes	Research Nurse Band 7 (PICU)
U	Nurse Manager	Yes	10	X	X	X	X	X	X			X	X	X	X	Extremely important	Yes	Yes	x				x	x					1-2 WTE			x							x								No	Nurse Manager
[truncated: 34 more columns]
